# Supplementary material for: How Psychological Variables Maybe Correlated with Willingness to Get COVID-19 Vaccine: A Nationwide Cross-Sectional Study of Polish Novice Nurses
Source: Int J Environ Res Public Health. 2022 Nov 27;19(23):15787. doi: 10.3390/ijerph192315787 (PMC9740348; doi:10.3390/ijerph192315787)
Supplement: Supplementary file 1 [file ijerph-19-15787-s001.zip]

Archive with 1 entries (1 files):
- ijerph-1955722-supplementary.pdf
